# Supplementary material for: Detections of Rabbit Hemorrhagic Disease Virus 2 (RHDV2) Following the 2020 Outbreak in Wild Lagomorphs across the Western United States
Source: Viruses. 2024 Jul 10;16(7):1106. doi: 10.3390/v16071106 (PMC11281353; doi:10.3390/v16071106)
Supplement: Supplementary file 1 [file viruses-16-01106-s001.zip]

Archive with 2 entries (1 files):
- viruses-3073160-supplementary/
- viruses-3073160-supplementary/ringenberg et al_rhdv2 in the US_supplemental table.pdf
